# Supplementary material for: Maternal vitamin B1 is a determinant for the fate of primordial follicle formation in offspring
Source: Nat Commun. 2023 Nov 16;14:7403. doi: 10.1038/s41467-023-43261-8 (PMC10654754; doi:10.1038/s41467-023-43261-8)
Supplement: Supplementary file 4 — Source Data [file 41467_2023_43261_MOESM4_ESM.zip]

Archive with 1 entries (1 files):
- Updated source data file-2023.10.16.xlsx
