# Supplementary material for: Maternal vitamin B1 is a determinant for the fate of primordial follicle formation in offspring
Source: Nat Commun. 2023 Nov 16;14:7403. doi: 10.1038/s41467-023-43261-8 (PMC10654754; doi:10.1038/s41467-023-43261-8)
Supplement: Supplementary file 4 — Source Data [file 41467_2023_43261_MOESM4_ESM.zip › Updated source data file-2023.10.16.xlsx]

## Sheet: Fig.1
Fig.1c		P0_mND	P0_mHFD	P3_mND	P3_mHFD
	Percentage of oocytes in follicles (%)	26.9211	9.91663	52.1661	36.7521
		17.3846	16.0221	42.4795	33.0876
		21.7317	10.6674	41.9935	26.1525
		25.1631	15.1242	49.1259	32.2425
		18.4232	13.3086	37.6761	28.8823
		20.5105	9.71971	50	21.0839
		23.4727	13.239	44.9331	37.7199
		18.5784	15.234	43.8178	39.0704
		26.3792	13.3893	44.1315	28.3319
		22.4955	10.4628	52.3636	36.4362
	Mean	22.11	12.71	45.87	31.98
	SD	3.396	2.363	4.845	5.8
	P value
	P0_mND vs. P0_mHFD	1.096e-06
	P3_mND vs. P3_mHFD	1.65483e-05
Fig.1d		P0_mND	P0_mHFD	P3_mND	P3_mHFD
	The total number of oocytes / section	218.333	253.222	61.5556	107.429
		216.667	201.111	74.7143	101.1
		147.25	228.5	65.8571	84.1667
		214.6	253.143	132.417	73.125
		133.889	188.6	122.4	86.5833
		219.4	188.6	71	109.308
		311	240.2	78.5714	88.4444
		206.333	232.667	90.5294	99.4167
		286	250.2	95.3333	83.4615
		166.7	248.5	94.6667	102.546
	Mean	212	228.5	88.7	93.56
	SD	55.56	26.2	23.57	11.99
	P value
	P0_mND vs. P0_mHFD	0.408
	P3_mND vs. P3_mHFD	0.5689
Fig.1e		Nobox				Lhx8				Figla				Sohlh2				Elavl2
		P0_mND	P0_mHFD	P3_mND	P3_mHFD	P0_mND	P0_mHFD	P3_mND	P3_mHFD	P0_mND	P0_mHFD	P3_mND	P3_mHFD	P0_mND	P0_mHFD	P3_mND	P3_mHFD	P0_mND	P0_mHFD	P3_mND	P3_mHFD
	Relative mRNA levels	1	0.160583	1.00866	0.28375	1	0.150013	0.850176	0.291084	1.12405	0.203456	0.918994	0.214667	0.743104	0.184486	0.880205	0.602941	1	0.413485	1	0.617102
		1.00663	0.190076	1	0.410098	0.784362	0.16398	1	0.231249	0.83689	0.197844	1.22503	0.307317	1	0.191396	1	0.468496	1.01048	0.465965	0.903013	0.614234
		0.705684	0.163186	0.829513	0.440797	1.00492	0.178227	1.01514	0.263647	1	0.228843	1	0.216112	1	0.516068	1.18073	0.479225	0.83269	0.336216	1.21766	0.772657
		1	0.486984	1	0.290259	1	0.158472	1	0.475542	1	0.650949	1	0.677933	0.7552	0.714735	1	0.926621	1	0.468224	1	0.820487
		0.797449	0.881551	0.968426	0.209534	0.869425	0.153874	0.95573	0.80437	0.719202	0.541417	1.06295	0.279003	1.10819	0.839459	0.795947	0.12842	0.982055	0.466927	0.967213	0.781528
		1	0.177722	1.07936	0.207253	1.45358	0.159454	0.850176	0.866579	0.76249	0.298148	1	0.328252	0.743104	0.051823	1	0.194153	1.03186	0.47793	1.08691	0.739846
		1.36419	0.178915					0.520473	0.13477	1.17857	0.323722			0.895167	0.067077			1	0.019653	1	0.789059
								1.43149	0.11739	1	0.353649			1.39601	0.073748			0.870381	0.027441	0.896521	0.126697
																		1.17866	0.034755	1.09747	0.150172
	Mean	0.982	0.3199	0.981	0.3069	1.019	0.1607	0.9529	0.3981	0.9527	0.3498	1.034	0.3372	0.9551	0.3298	0.9761	0.4666	0.9896	0.3012	1.019	0.6013
	SD	0.2074	0.2739	0.08279	0.09879	0.2312	0.009852	0.2523	0.2918	0.1653	0.1647	0.1039	0.1733	0.2253	0.315	0.1306	0.2895	0.09822	0.21	0.1015	0.2724
	P value
	P0_mND vs. P0_mHFD	0.0003				3.80797e-06				3.86037e-06				0.0004				1.33801e-07
	P3_mND vs. P3_mHFD	1.57759e-07				0.0012				7.24925e-06				0.0028				0.0005
Fig.1f
Fig.1g		DDX4/GAPDH				NOBOX/DDX4				LHX8/DDX4
		P0_mND	P0_mHFD	P3_mND	P3_mHFD	P0_mND	P0_mHFD	P3_mND	P3_mHFD	P0_mND	P0_mHFD	P3_mND	P3_mHFD
	Relative protein levels	1	1.02357	1	1.17492	1	0.598786	1	0.378978	1	0.779961	1	0.548475
		0.97021	1.09871	0.99742	1.04395	0.97324	0.784372	0.98221	0.353213	0.9624	0.673987	0.9424	0.547376
		1.03476	0.99648	1.06213	1.07428	1.04365	0.685448	1.06342	0.406183	1.0851	0.724462	1.0532	0.406183
	Mean	1.002	1.04	1.02	1.098	1.006	0.6895	1.015	0.3795	1.016	0.7261	0.9985	0.5007
	SD	0.03231	0.05296	0.03664	0.06856	0.03554	0.09286	0.04269	0.02649	0.06286	0.05301	0.05541	0.08184
	P value
	P0_mND vs. P0_mHFD	0.3493				0.0053				0.0036
	P3_mND vs. P3_mHFD	0.1578				2.56389e-05				0.001
Fig.1h		Number of Primordial follicles																												Mean		SD		P value
		mND														mHFD														mND	mHFD	mND	mHFD
	3 weeks	1314	1672	1594	810	1490	899	1751	1777	1518	1159	1341	1544	1226	887	956	1352	488	612	833	817	727	566	1074	500	1198	606	791	1650	1356	869.3	322.7	344.1	0.0007
	7 months	164	242	175	160	155	331	178	185							115	80	35	97	51	25	45	22							198.8	58.75	59.96	34.6	5.29775e-05

## Sheet: Fig.2
Fig.2d		Maternal serum		Offspring ovary
	Vitamin B1 concentration (ng/ml)	mND	mHFD	mND	mHFD
		61.4905	30.0602	6.14428	5.05199
		67.7216	44.8046	5.84203	4.87945
		51.4165	47.7004	6.3253	5.54574
		58.7418	48.803	6.2367	5.74137
		61.4667	45.904	6.00416	5.57485
				7.25302	3.77945
				7.14064	3.11092
	Mean	60.17	43.45	6.421	4.812
	SD	5.897	7.646	0.5536	1.001
	P value	0.0047		0.0029
Fig.2f		Maternal serum
	Vitamin B1 concentration (ng/ml)	mND	mHFD	mTA	mTD	mHFD+VB1
		62.2689	30.4408	53.3219	45.9516	61.2513
		68.4056	45.2572	27.159	27.7326	67.7053
		52.9746	49.1458	38.242	44.1708	60.8507
		60.6367	50.3773	42.4024	45.4459	68.9757
		62.2448	46.7281	42.3441	35.4118	48.3493
		62.7614		41.1907	38.1668	55.2315
		59.3823				62.8545
		62.833				85.5936
	Mean	61.44	44.39	40.78	39.48	63.85
	SD	4.311	8.051	8.42	7.152	10.99
	P value
	mND vs. mHFD	0.008
	mND vs. mTA	0.0005
	mND vs. mTD	0.0002
	mHFD vs. mHFD+VB1	0.0021
Fig.2h		Follicles					Nests
	Percentage of oocytes (%)	mND	mHFD	mTA	mTD	mHFD+VB1	mND	mHFD	mTA	mTD	mHFD+VB1
		43.9203	36.4839	38.0531	38.7387	56.3545	56.0797	63.5161	61.9469	61.2613	43.6455
		53.0179	32.5653	40.3064	33.8616	51.0536	46.9821	67.4347	59.6936	66.1385	48.9464
		43.0233	28.6567	34.0456	39.2173	43.9655	56.9767	71.3433	65.9544	60.7827	56.0345
		45.3324	39.2	37.2859	38.8795	54.8561	54.6676	60.8	62.7141	61.1205	45.1439
		50.1953	37.6828	43.2505	28.9844	47.8212	49.8047	62.3172	56.7495	71.0156	52.1788
		42.0312	32.811	42.6328	31.305	41.8248	57.9688	67.189	57.3672	68.695	58.1752
		41.6	34.9866	33.7305	30.5849	57.2297	58.4	65.0134	66.2695	69.4151	42.7703
		52.2046	22.6027	22.5401	22.1229	56.513	47.7954	77.3973	77.4599	77.8771	43.487
		37.3311	26.0733	29.4526	20.0213	44.7775	62.6689	73.9267	70.5474	79.9787	55.2225
		49.9316	28.8915	20.0837	25.9117	54.451	50.0684	71.1085	79.9163	74.0883	45.549
	Mean	45.86	32	34.14	30.96	50.88	54.14	68	65.86	69.04	49.12
	SD	5.212	5.358	7.977	6.89	5.841	5.212	5.358	7.977	6.89	5.841
	P value
	mND vs. mHFD	0.0001					0.0001
	mND vs. mTA	0.0014					0.0014
	mND vs. mTD	3.77105e-05					3.77105e-05
	mHFD vs. mHFD+VB1	3.1892e-07					3.1892e-07

## Sheet: Fig.3
Fig.3c	Percentage of different cell types (%)
	State	P0_mND	P0_mHFD	P3_mND	P3_mHFD
	1	12.1024	31.4381	77.0149	89.4737
	2	26.2219	0.16722	13.1343	0
	3	61.6757	68.3946	9.85074	10.5263
Fig.3e		Ndufa2				Ndufa3				Dnajc19				Timm17a				Tomm20				Uqcr10
		P0_mND	P0_mHFD	P3_mND	P3_mHFD	P0_mND	P0_mHFD	P3_mND	P3_mHFD	P0_mND	P0_mHFD	P3_mND	P3_mHFD	P0_mND	P0_mHFD	P3_mND	P3_mHFD	P0_mND	P0_mHFD	P3_mND	P3_mHFD	P0_mND	P0_mHFD	P3_mND	P3_mHFD
	Relative mRNA levels	1	0.568649	1	0.20214	1	0.466876	1	0.14795	1	0.411576	1	0.236677	1	0.499879	1	0.0433078	1	0.634659	1	0.056982	1	0.891193	1	0.35508
		1.04096	0.565122	1.11843	0.186541	0.870131	0.459371	0.958001	0.108718	0.862018	0.408828	0.95137	0.212838	0.963452	0.61125	0.904899	0.0593197	0.834541	0.670643	0.944939	0.0591938	0.883177	0.754283	0.878828	0.465682
		1.02028	0.593562	0.471577	0.177017	1.06273	0.438812	1.00617	0.147336	1.11747	0.400241	1.00837	0.210963	1.01181	0.632253	1.00645	0.0495333	1.03006	0.65985	1.01487	0.0974154	1.0508	0.876673	1.067	0.304128
		1	0.592474	1	0.185797	1	0.505312	1	0.13505	1	0.404413	1	0.206884	1	0.646851	1	0.0684723	1	0.7922	1	0.0839519	1	0.441796	1	0.263122
		1.10315	0.621979	0.994617	0.179349	1.0324	0.517455	0.979254	0.151517	1.04959	0.387717	0.958316	0.188417	1.02663	0.642801	1.03193	0.0507281	0.956179	0.794206	0.997293	0.0842441	0.894336	0.400558	1.02337	0.306364
		0.993568	0.637488	1.06201	0.180855	0.994432	0.502583	1.03805	0.139892	0.83098	0.389242	1.06277	0.196664	0.814946	0.774379	0.968355	0.0658363	1.13885	0.792673	1.17624	0.075091	1.08552	0.381049	0.98042	0.34624
	Mean	1.026	0.5965	0.9411	0.1853	0.9933	0.4817	0.9969	0.1384	0.9767	0.4003	0.9968	0.2087	0.9695	0.6346	0.9853	0.0562	0.9933	0.724	1.022	0.07615	0.9856	0.6243	0.9916	0.3401
	SD	0.0415	0.02869	0.2351	0.009046	0.06574	0.03108	0.02692	0.01573	0.1101	0.009974	0.04013	0.01652	0.07853	0.0877	0.04428	0.009938	0.09921	0.07647	0.07919	0.01571	0.08182	0.2426	0.06274	0.06984
	P value
	P0_mND vs. P0_mHFD	1.41704e-09				9.16309e-09				1.62311e-07				3.86009e-05				0.0004				0.0062
	P3_mND vs. P3_mHFD	1.35935e-05				1.2505e-14				7.92765e-13				2.40472e-13				6.13305e-11				1.04544e-08

## Sheet: Fig.4
Fig.4b		Relative PDH activity				Relative Acetyl-CoA levels
		mND	mHFD	mTD	mHFD+VB1	mND	mHFD	mTD	mHFD+VB1
		1.00176	0.61988	0.9782	0.87064	0.94416	0.710297	0.66812	1.03135
		0.532115	0.569231	0.618308	1.01227	0.912163	0.798387	0.780764	0.80121
		1.02457	0.593857	0.569929	0.813393	1.01972	0.582923	0.600593	0.713771
		0.994615	0.589346	0.556115	0.959962	1.059	0.457417	0.303197	0.69532
		0.985538	0.571385	0.342	1.18169	1.0874	0.817673	0.629846	1.2166
		1.02687	0.324067	0.476333	0.805467	0.881097	0.456387	0.531542	1.31528
		0.975467	0.535867	0.516333	0.784	1.10128	0.813821	0.678806	0.929859
		1.01453	0.783235	0.562706	0.796471	1.07157	0.571431	0.670389	0.821134
	Mean	0.9444	0.5734	0.5775	0.903	1.01	0.651	0.6079	0.9406
	SD	0.1676	0.1256	0.1822	0.1399	0.08547	0.1539	0.1423	0.23
	P value
	mND vs. mHFD	0.0003				0.0007
	mND vs. mTD	0.0003				0.0002
	mHFD vs. mHFD+VB1	0.0012				0.0065
Fig.4d		Control	CPI-613	Scr.siRNA	Pdha1 siRNA
	Percentage of oocytes in follicles (%)	45.9364	24.4052	42.3729	24.6787
		33.3959	31.0496	31.2139	24.2921
		42.6893	22.3549	42.915	22.0812
		45.4737	19.9724	34.0102	24.5442
		47.8564	22.9645	36.7816	24.6988
		36.5239	29.8195	49.2308	21.4286
		36.2751	23.389	43.4968	19.7115
		40.478	22.2222	43.5065	18.5185
	Mean	41.08	24.52	40.44	22.49
	SD	5.273	3.874	5.925	2.447
	P value
	Control vs. CPI-613	4.88591e-06
	Scr.siRNA vs. Pdha1 siRNA	1.54254e-06
Fig.4e		Control	CPI-613	Scr.siRNA	Pdha1 siRNA
	The total number of oocytes / section	70.75	66.8636	106.2	64.8333
		152.286	98	103.8	78.8
		95.75	117.2	148.2	138.333
		109.615	132	73.875	124.8
		111.444	95.8	104.4	134.2
		130.667	173.125	139.286	142.6
		140.091	186.222	67	149.333
		148.778	112	92	101.25
	Mean	119.9	122.7	104.3	116.8
	SD	28.24	40.11	28.34	31.49
	P value
	Control vs. CPI-613	0.8772
	Scr.siRNA vs. Pdha1 siRNA	0.4208
Fig.4f		Relative ATP levels
		mND	mHFD	mTD	mHFD+VB1
		1.04707	0.618227	0.644225	1.00465
		0.952791	0.501505	0.589628	0.996853
		1	0.495348	0.568418	0.997126
		0.974548	0.517515	0.555692	0.978927
		1.01185	0.553229	0.353524	1.27142
		1.04481	0.292056	0.361477	0.855483
		1.01296	0.549525	0.350972	1.28449
		0.991778	0.262789	0.338401	0.831971
	Mean	1.004	0.4738	0.4703	1.028
	SD	0.03233	0.1274	0.1301	0.1682
	P value
	mND vs. mHFD	1.8304e-08
	mND vs. mTD	1.60158e-08
	mHFD vs. mHFD+VB1	7.59389e-09
Fig.4g		Flurescence intensities of ROS
		mND	mHFD	mTD	mHFD+VB1
		3.29608	10.1314	10.389	5.07863
		5.73338	11.685	7.66903	3.98558
		2.9932	11.5079	8.21702	4.0867
		2.6845	7.14657	8.31081	2.84887
		3.41511	10.2103	10.5732	3.80227
		5.47149	11.8898	7.93438	4.18637
		3.54914	11.6538	8.50151	2.84887
		4.18893	7.74571	8.25109	3.52571
	Mean	3.916	10.25	8.731	3.795
	SD	1.13	1.86	1.11	0.7354
	P value
	mND vs. mHFD	6.70933e-10
	mND vs. mTD	1.86458e-07
	mHFD vs. mHFD+VB1	4.41597e-10
Fig.4i		Scr.siRNA	Slc19a2 siRNA + Slc19a3 siRNA
	Relative Acetyl-CoA levels	1.16338	0.936311
		1.14685	0.925388
		1.10942	0.78665
		0.749187	0.559305
		0.948279	0.654931
		0.88288	0.560691
		1.01915	0.502461
		1.10287	0.604361
		1.01957	0.49222
		0.911299	0.458394
		1.02306	0.505694
		0.92405	0.474155
	Mean	1	0.6217
	SD	0.1225	0.1706
	P value	2.80353e-06
Fig.4j		Control	500 μM APL	1 mM APL
	Relative Acetyl-CoA levels	1.07288	1.06322	0.981795
		0.908963	0.948039	0.600936
		0.857039	0.849151	0.36723
		1.29427	0.622208	0.639582
		0.866848	1.04969	0.374614
		0.976819	0.858865	0.555257
		1.01796	0.976617	0.871178
		0.977727	0.90084	0.24643
		0.938575	0.777286	0.713689
		1.08892	0.882609	0.062355
	Mean	1	0.8929	0.5413
	SD	0.1297	0.1306	0.2829
	P value
	Control vs. 500 μM APL	0.4466
	Control vs. 1 mM APL	4.35655e-05
Fig.4l		Scr.siRNA	Slc19a2 siRNA + Slc19a3 siRNA	Control	APL
	Percentage of oocytes in follicles (%)	42.7807	22.2395	41.8388	25.1534
		38.3035	28.2981	39.2208	34.7476
		38.3668	17.1504	34.1686	31.1321
		47.7826	28.0775	41.2839	17.3372
		42.2979	24.7573	31.8706	23.3454
		31.4527	34.9016	45.6655	19.0625
	Mean	40.16	25.9	39.01	25.13
	SD	5.514	6.046	5.137	6.771
	P value
	Scr.siRNA vs. Slc19a2 siRNA + Slc19a3 siRNA	0.0016
	Control vs. APL	0.0025
Fig.4m		Scr.siRNA	Slc19a2 siRNA + Slc19a3 siRNA	Control	APL
	The total number of oocytes / section	143.846	116.909	107.214	151.357
		135.571	141.857	112.417	113.917
		118.692	142.125	125.786	116.6
		107.538	103.286	144.643	99.4286
		106.818	123.6	141	152.778
		118.615	138.867	152.267	128
	Mean	121.8	127.8	130.6	127
	SD	14.99	15.89	18.31	21.44
	P value
	Scr.siRNA vs. Slc19a2 siRNA + Slc19a3 siRNA	0.5213
	Control vs. APL	0.7646

## Sheet: Fig.5
Fig.5c
Fig.5e
Fig.5f		Ac-H3/H3				Ac-H4/H4				Ac-H3K9/H3				Ac-H3K18/H3
		mND	mHFD	mTD	mHFD+VB1	mND	mHFD	mTD	mHFD+VB1	mND	mHFD	mTD	mHFD+VB1	mND	mHFD	mTD	mHFD+VB1
	Relative protein levels	0.9912	0.5746	0.421267	0.898267	1.00732	0.510536	0.379196	0.915268	1	0.807557	0.880944	1.08471	1	0.533758	0.427917	1.08761
		1.0274	0.521933	0.593933	0.964267	1.09767	0.5425	0.419	0.934833	1.00211	0.737444	0.753778	0.972667	0.997444	0.586556	0.585333	0.911111
		1.0726	0.6269	0.4531	0.9527	1	0.4098	0.6045	0.7993	1.07342	0.76375	0.8025	0.985083	1.0726	0.4269	0.5531	0.9527
	Mean	1.03	0.5745	0.4894	0.9384	1.035	0.4876	0.4676	0.8831	1.025	0.7696	0.8124	1.014	1.023	0.5157	0.5221	0.9838
	SD	0.04078	0.05248	0.09189	0.03524	0.0544	0.06926	0.1202	0.07326	0.04179	0.03542	0.06416	0.06142	0.04267	0.08134	0.08316	0.09227
	P value
	mND vs. mHFD	6.23068e-05				0.0002				0.0015				0.0002
	mND vs. mTD	1.74372e-05				0.0001				0.0047				0.0002
	mHFD vs. mHFD+VB1	0.0003				0.0017				0.0019				0.0003
Fig.5g
Fig.5h		Ac-H3/H3				Ac-H4/H4
		Scr.siRNA	Slc19a2 siRNA + Slc19a3 siRNA	Control	APL	Scr.siRNA	Slc19a2 siRNA + Slc19a3 siRNA	Control	APL
	Relative protein levels	1	0.48074	1	0.498074	1.00608	0.548736	0.947536	0.504754
		0.673741	0.386465	0.669857	0.425816	1.1423	0.650079	1	0.409792
		1.00737	0.484441	1.0114	0.638003	0.959236	0.434651	1.14053	0.384355
	Mean	0.8937	0.4505	0.8938	0.5206	1.036	0.5445	1.029	0.433
	SD	0.1905	0.05553	0.194	0.1079	0.0951	0.1078	0.09979	0.06346
	P value
	Scr.siRNA vs. Slc19a2 siRNA + Slc19a3 siRNA	0.018				0.0041
	Control vs. APL	0.0436				0.0009

## Sheet: Fig.6
Fig.6e right	Average signal intensity	mND	mHFD
		0.168591	0.124191
		0.150626	0.100032
	Mean	0.1596	0.1121
	SD	0.0127	0.01708
	P value	0.0875
Fig.6i
Fig.6j		P-RB				CDK4				CDK6				CDK7				MCM6
		mND	mHFD	mTD	mHFD+VB1	mND	mHFD	mTD	mHFD+VB1	mND	mHFD	mTD	mHFD+VB1	mND	mHFD	mTD	mHFD+VB1	mND	mHFD	mTD	mHFD+VB1
	Relative protein levels	1	0.277332	0.297542	1.04041	1.03817	0.761833	0.85	1.15433	1.13971	0.722714	0.439571	0.816	0.978889	0.572667	0.698	0.786	0.991231	0.420462	0.488	1.10823
		1.00694	0.218333	0.213889	0.856111	1.00363	0.734071	0.775752	1.07027	0.951385	0.609692	0.669692	0.932538	1.0096	0.5307	0.7119	0.9006	0.992467	0.4624	0.457133	1.08513
		1.03969	0.30875	0.260781	0.893594	0.96776	0.6341	0.6927	0.9662	1.02937	0.46575	0.651125	0.962875	1.0068	0.64176	0.46464	0.9572	0.949455	0.820848	0.744848	0.910545
	Mean	1.016	0.2681	0.2574	0.93	1.003	0.71	0.7728	1.064	1.04	0.5994	0.5868	0.9038	0.9984	0.5817	0.6248	0.8813	0.9777	0.5679	0.5633	1.035
	SD	0.0212	0.0459	0.04193	0.09741	0.03521	0.06718	0.07869	0.09424	0.09463	0.1288	0.1278	0.07754	0.01698	0.05608	0.1389	0.08722	0.02448	0.2201	0.158	0.1081
	P value
	mND vs. mHFD	1.38752e-06				0.0048				0.005				0.0017				0.0364
	mND vs. mTD	1.2408e-06				0.0188				0.0042				0.0034				0.0345
	mHFD vs. mHFD+VB1	3.50987e-06				0.0015				0.0375				0.0126				0.0189
Fig.6l		mND	mHFD	mTD	mHFD+VB1
	The total number of FOXL2-EdU double positive cells/section	59.2	46.0714	46.2	68.9
		96.3077	52.1	62.25	60.375
		87.7778	44.8333	39.3333	62.2
		82.3333	29.625	38.6364	73.8
		69.9091	47.5385	33.6667	88.6667
		85.9	41.6364	42.1818	71.6364
	Mean	80.24	43.63	43.71	70.93
	SD	13.42	7.675	9.98	10.15
	P value
	mND vs. mHFD	3.72742e-05
	mND vs. mTD	3.832e-05
	mHFD vs. mHFD+VB1	0.0012

## Sheet: Fig.7
Fig.7a		oGTT
		HC			GDM
		0 min	60 min	120 min	0 min	60 min	120 min
	Blood GLU (mmol/L)	3.86	5.99	6.58	4.86	10.66	8.35
		4.47	7.62	6.2	4.43	10.19	11.1
		3.71	7.52	5.68	4.26	11.82	11.54
		4.38	8.59	6.28	3.94	9.2	9.41
		3.54	5.78	5.13	4.51	10.28	10.24
		4.51	6.89	7.44	4.16	11.15	8.34
		3.93	6.94	5.58	3.55	11.02	8.84
		3.96	6.53	5.63	5.22	10.86	13.28
		3.64	6.69	7.05	4.52	11	6.48
		4.08	8.85	7.49	4.15	10.13	9.96
		4.13	6.06	6.78	4.46	9.19	9.04
		4.36	7.08	7.22	4.98	10.52	9.84
		4.25	8.13	8.15	4.41	9.88	8.53
		4.32	6.68	5.64	4.17	10.15	7.93
		3.65	7.66	6.05	3.82	10.4	7.19
		4.72	9.39	5.02	3.95	10.01	8.21
		4.27	8.19	7.23	4.16	9.98	9.59
		4.35	2.99	5.78	3.4	8.04	8.51
		3.94	7.65	5.69	4.94	9.99	8.98
		4.38	9.61	7.53	4.43	10.19	11.1
		3.85	6.55	6.93	4.43	10.04	7.85
		4.17	9.31	7.86	4.65	9.92	8.52
		4.16	4.51	6.82	5.05	12.5	12.11
		4.39	7.87	7.42	4.37	11.45	9.01
		3.91	8.05	5.56	4.43	10.09	8.77
		4.29	6.95	5.96	4.2	9.88	8.74
		4.27	7.67	6.46	4.02	10.02	8
		3.32	6.99	6.93	4.21	9.2	9.51
		4.08	7.5	6.96	4.58	10.18	9.95
		3.91	7.65	5.59	4.1	10.24	7.39
		4.34	4.95	7.41	5.03	9.44	8.99
	Mean	4.101	7.188	6.518	4.367	10.25	9.203
	SD	0.3187	1.419	0.8541	0.4267	0.8402	1.47
Fig.7b		oGTT (AUG)																															Mean	SD	P value
	HC	11.21	12.96	12.22	13.92	10.12	12.87	11.7	11.33	12.04	14.64	11.52	12.87	14.33	11.66	12.51	14.26	13.94	8.055	12.47	15.57	11.94	15.33	10	13.78	12.79	12.08	13.04	12.12	13.02	12.4	10.83	12.5	1.592	1.70637e-17
	GDM	17.27	17.96	19.72	15.88	17.66	17.4	17.22	20.11	16.5	17.19	15.94	17.93	16.35	16.2	15.91	16.09	16.86	14	16.95	17.96	16.18	16.51	21.08	18.14	16.69	16.35	16.03	16.06	17.45	15.99	16.45	17.03	1.39
Fig.7c		GLU mmol/L		TG mmol/L
		HC	GDM	HC	GDM
		3.68	4.02	1.69	1.47
		4.27	4.24	2.36	2.12
		3.68	3.77	1.6	2.19
		4.24	3.81	2.42	1.87
		3.41	4.3	1.78	1.73
		3.68	3.52	1.92	4.08
		3.6	4.07	1.33	3.27
		3.72	5.36	2.25	1.85
		3.41	4.51	1.33	2.02
		3.98	4.39	2.91	2.89
		4.01	4.34	1.83	3.09
		4.07	5	1.53	1.79
		4.2	4.12	2.74	3.62
		4.17	3.93	2	3.27
		3.4	3.89	1.62	2.74
		4.45	4.72	2.89	2.69
		3.99	3.89	2.84	3.32
		4.26	4.11	2.23	2.74
		3.89	5.15	2.12	2.36
		4.23	4.24	2.11	2.63
		3.86	4.2	3.14	2.97
		4.16	4.73	3.1	2.33
		3.45	5.04	1.69	4.9
		4.28	4.41	1.95	2.5
		3.55	4.39	1.95	2.23
		4.25	4.1	1.75	1.92
		4.18	3.93	2.02	3.47
		3.22	4.31	2.54	2.96
		4.03	4.05	2.7	1.79
		3.84	4.18	1.7	2.96
		4.52	4.88	1.88	4.3
	Mean	3.925	4.31	2.126	2.712
	SD	0.3463	0.4369	0.516	0.814
	P value	0.0003		0.0013
Fig.7e		GLU mmol/L		TG mmol/L
		mND	mHFD	mND	mHFD
		9.5	11	1.84	2.02
		9.52	12.04	1.08	1.94
		9.58	11.28	1.28	2.28
		9.32	11.3	1.52	1.6
		9.16	12.64	1.52	1.96
		8.76	12.6	1.04	1.76
		8.18	12.58	1.3	2.1
		7.52	12.46	1.44	1.44
		7.68	12.42	1.26	1
		9.2	11.74	1.04	0.88
	Mean	8.842	12.01	1.332	1.698
	SD	0.7773	0.6299	0.2546	0.4676
	P value	8.92632e-09		0.0433
Fig.7f		GTT
		mND						mHFD
		0 min	15 min	30 min	60 min	90 min	120 min	0 min	15 min	30 min	60 min	90 min	120 min
	Blood GLU (mmol/L)	8.8	20.6	11.7	10.8	9.1	8.5	7.8	27.1	28.9	15	11.9	11.3
		7	25.9	20.4	10.7	7.5	7	7.5	22.4	25.8	13.1	9	7.4
		6.8	17.3	14.7	9.6	8.4	7.8	9.8	27.8	24.3	17	9.9	7.6
		8.2	18.9	13.7	12.3	13.1	9.3	8.2	31	28	17.3	10.8	7.7
		6	25.6	16.5	10	6.8	6.4	8.3	23.1	23.9	14.3	9	7.5
		6.5	18.1	19.9	10	8.2	6.5	8.3	22.7	28.6	17.1	10.9	7.7
		6.1	23.1	18.8	11.4	8.5	6.8	8.3	28.6	29.4	21.9	11.7	10.5
		7.2	20.6	23.5	12.4	9.4	8.2	10.8	30	31	24	15.1	12.4
		4.9	21.9	12.3	11.6	9.8	7.3	7.2	26.4	30.7	24	14.3	11.4
		5.3	20.7	13.5	11.3	7.6	7	8	28.8	28.4	19.4	12.5	9.5
	Mean	6.68	21.27	16.5	11.01	8.84	7.48	8.42	26.79	27.9	18.31	11.51	9.3
	SD	1.206	2.917	3.97	0.9632	1.753	0.9461	1.083	3.095	2.468	3.905	2.052	1.954
Fig.7g		GTT (AUG)										Mean	SD	P value
	mND	60.85	71.5	57.3	66.75	65.1	62.7	68.25	73.6	61.7	59.25	64.7	5.32	7.83117e-07
	mHFD	92.45	77.25	87.7	95.05	78.2	87.3	101	111.7	104.7	97.85	93.32	11.08
Fig.7h		ITT
		mND					mHFD
		0 min	30 min	60 min	90 min	120 min	0 min	30 min	60 min	90 min	120 min
	Blood GLU (mmol/L)	8	5.8	4.9	6.3	6.8	11.4	5.9	6.4	8.9	8.9
		8.5	4.4	4.7	6.7	8.5	10.5	8.7	9.7	9.5	8.4
		7	4.6	3.5	3.7	3.9	11.5	7.2	7.3	10.4	11.4
		7.7	3.1	1.6	1.9	2.8	11.2	4.4	4.6	7.8	11.1
		6.9	3.3	1.4	1.8	3.3	10.4	4.8	5.8	8.3	10.3
		6.9	2.4	1.3	1.5	2.1	10	4.8	4.6	6.8	7.9
		6.2	4.4	4.1	4.8	6.1	10	5.4	5.8	7	7.3
		9.6	5.5	4.6	6.7	7.4	8.4	4.4	4.9	5.7	7.8
		8.9	5.5	3.3	6.2	11	10.7	6.6	5.3	6.8	7
		9.5	4.5	7.7	7.2	7.5	11.8	5.3	4.1	4.8	6.1
	Mean	7.92	4.35	3.71	4.68	5.94	10.59	5.75	5.85	7.6	8.62
	SD	1.181	1.121	1.974	2.274	2.852	0.9927	1.387	1.654	1.724	1.787
Fig.7i		ITT (AUG)										Mean	SD	P value
	mND	24.4	24.3	17.25	11.85	11.6	9.7	19.45	25.3	24.95	27.9	19.67	6.689	0.0027
	mHFD	31.35	37.35	36.35	27.95	29.25	25.15	26.85	23.1	27.55	23.15	28.81	4.951
Fig.7j		HC	GDM
	Vitamin B1 concentration (ng/ml)	73.4733	80.836
		72.6075	75.5471
		74.595	78.2153
		72.8188	73.1608
		77.7083	86.1914
		77.6851	84.8381
		78.5128	63.6365
		76.0327	39.6857
		58.4024	69.7455
		77.495	54.4911
		88.7179	79.1535
		90.2167	68.4973
		76.543	80.5444
		86.201	69.419
		72.6963	56.2108
		57.2218	49.8309
		72.4704	41.1496
		78.8659	41.6617
		67.6549	45.9162
		80.284	42.1763
		92.0042	29.4213
		99.7493	47.6631
		80.4587	39.7364
		58.5385	62.6975
		72.1198	53.1786
		75.5896	42.1823
		62.3475	60.549
		62.944	29.6935
		73.4917	38.7702
		79.7304	55.4705
		71.128	66.5428
	Mean	75.43	58.28
	SD	9.739	16.85
	P value	7.49791e-06

## Sheet: Supplementary Fig.1
Supplementary Fig.1a		The weight of pregnant mice (g)																				Mean		SD		P value
		mND										mHFD										mND	mHFD	mND	mHFD
	0.5 day	19.6	19.6	18.9	19.2	20	19.8	19.8	19.6	18.9	19.5	19.1	19.7	17.6	19	18.1	20	19.3	19.5	19.8	21.5	19.49	19.36	0.3755	1.065	0.72
	5.5 day	20.3	20.6	20	21.9	20.4	21	20	21.7	19.8	20.2	23	22.4	24.9	21.3	21.9	22.6	22	22.6	22.3	23.8	20.59	22.68	0.7233	1.027	5.29866e-05
	10.5 day	23.1	23	22.8	23.4	24.1	24.8	22.4	22.7	22.9	23.2	23.5	25.9	28.3	25.5	24.4	25.8	24.5	23.8	25.1	28.1	23.24	25.49	0.7137	1.637	0.0009
	15.5 day	31	31	30	31	30.4	32.6	28.9	31	30	28.5	34.1	32.8	35.6	32.1	31.5	32.6	32.3	31.8	34.5	33.4	30.44	33.07	1.176	1.313	0.0002
	19.5 day	33.215	33.315	32.091	30.452	33.612	33.021	34.9	36.5	33.4	36.2	39.2	35.7	35.5	40.2	37.61	34.7	41	37.3	36.9	37.8	33.67	37.59	1.814	2.053	0.0003
Supplementary Fig.1c		P0_mND	P0_mHFD	P3_mND	P3_mHFD			P0_mND	P0_mHFD	P3_mND	P3_mHFD			P0_mND	P0_mHFD	P3_mND	P3_mHFD
	Body weight of fetuses (g)	1.351	1.101	1.6	1.455		Body length of fetuses (mm)	26.3	24.3	28.5	25.1		Diameter of the ovary (µm)	393.064	308.092	421.012	408.555
		1.371	1.09	1.481	1.448			26.4	24.5	28.2	27.3			375.723	397.56	448.116	390.751
		1.361	1.256	1.475	1.583			25.9	23.2	29	29.4			398.844	359.215	452.618	375.144
		1.391	1.183	1.676	1.539			26.2	24.1	27.3	27.3
		1.373	1.197	1.572	1.634			27.3	24	29.6	29.5			430.058	323.699	432.948	350.289
		1.288	1.216	1.602	1.594			26.2	24.2	27.7	27.6			387.861	339.884	426.59	415.341
			1.147		1.476				24.3		25.1			420.231	339.884	465.318	387.482
		1.319	1.242	1.589				27.1	25.2	27.7
		1.234		1.564	1.361			26.5		27.4	26.5			374.567	335.838	510.15	382.659
		1.293	0.84	1.484	1.032			26.9	21.2	28.8	26.4			339.306	293.064	491.268	356.428
		1.364	1.15	1.352	1.298			26.8	22.1	27.9	25.1			408.671	375.723	401.734	402.843
		1.402	1.289	1.812	1.504			28.7	22.6	30.1	28.3
		1.179	1.277	1.655	1.482			26.5	23.2	28.8	27.4			416.763	310.983	438.697	344.786
			1.253		1.331				22.3		26.5			404.624	305.78	415.029	397.324
		1.363	1.198	1.852	1.328			26.6	22.4	28.5	27.1			406.358	331.792	404.624	417.821
		1.327		1.73				27.3		27.3
		1.348	1.192	1.832	1.61			27.2	25.7	29.2	25			345.087	294.22	452.023	340.462
		1.328	1.1	1.788	1.6			28.3	24.9	27.1	27.3			397.56	334.682	425.433	391.792
		1.281	1.194	1.835	1.34			25.2	24.4	28	25.4			363.584	341.041	439.306	419.282
		1.301	1.037	1.682	1.64			28.5	25.2	27.7	27.2
		1.368	1.18	1.75	1.1			26	26.1	27.5	24.3			359.215	358.959	365.318	389.595
			1.166						26.3					382.659	389.595	407.514	375.468
		1.245	1.208	2.64	1.411			26.1	26.7	31.3	26.3			430.213	367.052	441.041	443.931
		1.317		2.33	1.617			27.3		29.1	27.3
		1.15	1.22	2.42	1.629			25.1	26.1	28.4	27.1			378.613	357.225	408.732	416.763
		1.234	1.33	2.65	1.721			27.2	27	27.2	26.3			376.301	341.041	450.303	339.884
		1.114	1.22	2.01	1.453			25.3	25.3	30.2	28.5			365.896	333.526	469.068	359.662
		1.115	1.1	2.33	1.658			26.2	23.2	31.4	25.3
		1.217	1.24	2.32				26.4	24.4	32.5				394.798	301.156	420.358	377.457
														354.913	316.763	450.273	369.364
		1.321	1.231	2.019	1.916			27.1	25.1	28.5	28.3			431.792	382.659	502.437	429.037
		1.304	1.321	1.916	1.929			26.2	26.4	28.3	28.5
		1.421	1.239	2.321	1.317			27.3	25.3	30.2	26.4			417.341	318.497	395.954	402.37
		1.33	1.362	2.116	1.721			27.5	26.2	29.5	27.7			351.445	302.89	436.994	434.104
		1.195	0.959	2.032	1.625			26.5	18.3	28.4	26.2			406.358	312.139	408.671	383.815
		1.217	1.227	2.149	1.932			25.2	24.1	29.1	28.1
		1.245	1.246	2.321	1.961			26.4	23.9	30.1	28.4
			1.232	2.109	1.835				24.2	29.2	26.3
			1.295	2.123	1.721				23.6	29.1	25.6
			1.151		1.642				19.5		25.5
	Mean	1.293	1.191	1.918	1.556		Mean	26.66	24.15	28.82	26.85		Mean	389.3	336	436.4	389
	SD	0.08158	0.1015	0.3465	0.2201		SD	0.8796	1.896	1.279	1.315		SD	27	29.5	32.95	28.96
	P value						P value						P value
	P0_mND vs. P0_mHFD	2.27091e-05					P0_mND vs. P0_mHFD	2.00706e-09					P0_mND vs. P0_mHFD	6.5041e-09
	P3_mND vs. P3_mHFD	1.79346e-06					P3_mND vs. P3_mHFD	1.84369e-08					P3_mND vs. P3_mHFD	7.84976e-07
Supplementary Fig.1d		Number of Growing follicles																												Mean		SD		P value
		mND														mHFD														mND	mHFD	mND	mHFD
	3 weeks	1022	1220	1052	854	1273	1362	1107	991	813	963	1197	1253	877	718	716	1066	832	852	909	530	589	903	558	490	697	830	853	1059	1050	777.4	193.9	186.1	0.0008
	7 months	168	189	119	125	139	231	178	179							143	105	112	132	111	30	44	56							166	91.63	37.21	42.38	0.0022
Supplementary Fig.1e		The weight of pregnant mice (g, ICR mice)																										Mean		SD		P value
		mND													mHFD													mND	mHFD	mND	mHFD
	0.5 day	29.9	30.1	29.1	28.4	31.5	29.3	28.6	29.3	30	29.03	29.43	30.5	30.15	31.17	28.51	30.62	32.55	34.3	32.1	28.4	29.3	28.26	26.85	30.2	29.05	29.67	29.64	30.08	0.838	2.048	0.4842
	5.5 day	31.2	32.4	34.1	32.7	34.3	34.5	31.4	32.3	31.44	33.73	34.44	33.84	32.27	36.43	36.1	37.17	33.5	37.62	38.25	33.1	35.14	34.08	30.76	32.77	33.79	31.41	32.97	34.62	1.23	2.373	0.0353
	10.5 day	38.6	36.1	34.9	37.7	39	37.3	37.1	37.2	40.76	41.51	39.26	40.6	40.75	43.34	44.54	44.32	45.27	39.75	48.61	42.15	38.92	41.75	42.02	40.66	36.82	40.33	38.52	42.19	2.019	3.077	0.0015
	15.5 day	48.9	51.4	51.1	51.6	51.5	50.6	49.4	50.1	55.71	58.32	57.14	55.56	57.12	68.84	59.29	67.55	59.75	54.43	69.91	62.73	58.22	53.29	58.8	55.73	58.39	59.22	52.96	60.47	3.299	5.327	0.0002
	19.5 day	58.4	59.8	57.5	59.9	56.1	61.8	57.3	59.2	59.01	67.01	63.12	63.89	70.99	74.46	66.81	76.61	67.56	60.9	79.12	72.44	72.41	59.66	68.75	61.82	68.42	68.29	61.08	69.02	4.242	5.957	0.0007
Supplementary Fig.1g		P0_mND	P0_mHFD	P3_mND	P3_mHFD
	Percentage of oocytes in follicles (%, ICR mice)	23.981	20.6583	41.1725	30.4919
		22.2386	10.5624	42.1572	35.7459
		23.1106	15.8967	24.482	18.3502
		20.6583	10.1777	35.8768	29.895
		25.2225	14.1183	44	34.6412
		16.3636	13.0584	41.1499	32.3994
		23.8949	21.8585	41.4962	23.1834
		23.2232	16.6834	40.6458	25.4826
		26.4964	14.9425	41.8791	33.3333
		23.7457	21.1251	49.6783	37.6412
	Mean	22.89	15.91	40.25	30.12
	SD	2.78	4.209	6.501	6.078
	P value
	P0_mND vs. P0_mHFD	0.0004
	P3_mND vs. P3_mHFD	0.002
Supplementary Fig.1h		P0_mND	P0_mHFD	P3_mND	P3_mHFD
	The total number of oocytes / section (ICR mice)	211	220.25	148.4	185.5
		180.467	218.7	230.091	164.546
		190.208	294.4	152.833	158.4
		220.25	206.333	172.385	146.067
		224.667	170.7	128.125	149.286
		220	179.077	147.833	174
		209.25	157.833	155.546	157.636
		169.923	165.833	175.5	141.273
		251.786	245.182	137.3	109.091
		223.846	261.3	116.583	118
	Mean	210.1	212	156.5	150.4
	SD	24.1	45.12	31.54	23.49
	P value
	P0_mND vs. P0_mHFD	0.9116
	P3_mND vs. P3_mHFD	0.6308

## Sheet: Supplementary Fig.2
Supplementary Fig.2b		Group												Mean		SD		P value
		mND						mHFD						mND	mHFD	mND	mHFD
	Proportion of abnormal spindle (%)	10	10.7143	6.89655	12.9032	12	8.33333	26.6667	21.4286	34.4828	29.0323	28	25	10.14	27.44	2.246	4.362	6.0027e-06
	Proportion of misaligned chromosome (%)	13.3333	17.8571	10.3448	16.129	16	16.6667	33.3333	25	41.3793	25.8065	32	37.5	15.06	32.5	2.744	6.416	0.0001
Supplementary Fig.2d		Normal		Abnormal				Normal		Abnormal				Normal		Abnormal
	Proportion in 2-cell embryo (%)	mND	mHFD	mND	mHFD		Proportion in 4-cell embryo (%)	mND	mHFD	mND	mHFD		Proportion in blastocyst (%)	mND	mHFD	mND	mHFD
		87.5	81.25	12.5	18.75			85.7143	74.359	14.2857	25.641			80.9524	66.6667	19.0476	33.3333
		87.5	80.8511	12.5	19.1489			100	86.8421	0	13.1579			85.7143	60.5263	14.2857	39.4737
		91.6667	82.9787	8.33333	17.0213			86.3636	71.7949	13.6364	28.2051			77.2727	69.2308	22.7273	30.7692
		97.0588	60	2.94118	40			93.9394	80	6.06061	20			69.697	60	30.303	40
		86.9565	76.6667	13.0435	23.3333			85	86.9565	15	13.0435			85	56.5217	15	43.4783
		90.625	81.25	9.375	18.75			86.2069	76.9231	13.7931	23.0769			75.8621	69.2308	24.1379	30.7692
		93.3333	81.25	6.66667	18.75			92.8571	84.6154	7.14286	15.3846			78.5714	57.6923	21.4286	42.3077
		92.3077	72	7.69231	28			91.6667	66.6667	8.33333	33.3333			66.6667	72.2222	33.3333	27.7778
		88.8889	75	11.1111	25			95.8333	80	4.16667	20			70.8333	46.6667	29.1667	53.3333
		79.3103	82.7586	20.6897	17.2414			86.9565	83.3333	13.0435	16.6667			78.2609	62.5	21.7391	37.5
	Mean	89.51	77.4	10.49	22.6		Mean	90.45	79.15	9.546	20.85		Mean	76.88	62.13	23.12	37.87
	SD	4.765	7.106	4.765	7.106		SD	5.15	6.723	5.15	6.723		SD	6.316	7.607	6.316	7.607
	P value	0.0003					P value	0.0005					P value	0.0002

## Sheet: Supplementary Fig.4
Supplementary Fig.4a		7 day					14 day
	Vitamin B1 concentration (ng/ml)	mND	mHFD	30mg/kg mTA	60mg/kg mTA	mTD	mND	mHFD	30mg/kg mTA	60mg/kg mTA	mTD
		62.308	66.0821	57.0451	49.8379	41.7423	65.806	53.4782	51.5245	46.6716	46.1337
		62.4149	66.5318	57.2864	51.1731	48.2671	66.0489	50.9156	50.2329	47.176	42.3716
		62.3984	55.4299	59.1895	48.471	43.4623	58.749	49.7726	53.874	40.9773	43.526
		62.8473	66.0369	46.7634	49.4785	49.1947	61.5611	53.569	45.4749	45.5874	42.3302
		63.7869	66.7427	50.3489	58.3865		64.6631	51.053	47.036	46.6716
		60.5635	55.5708				56.7219	50.7191
		64.2675					53.1375
	Mean	62.66	62.73	54.13	51.47	45.67	60.96	51.58	49.63	45.42	43.59
	SD	1.193	5.608	5.306	3.986	3.627	4.958	1.568	3.39	2.549	1.784
	P value
	mND vs. mHFD	0.9999					0.0004
	mND vs. 30mg/kg mTA	0.0157					6.36123e-05
	mND vs. 60mg/kg mTA	0.0012					5.36965e-07
	mND vs. mTD	1.38124e-05					2.61492e-07
Supplementary Fig.4b		The weight of pregnant mice (g)
		mND					mHFD					mTA					mTD					mHFD+VB1
	0.5 day	18.5	19.7	18.6	19.3	20.42	21.7	19.3	20.6	17.3	18.42	20.71	19.71	20.21	17.71	18.25	18.91	20.55	18.71	19.94	19.88	19.23	18.69	19.42	20.14	19.3
	5.5 day	20.2	21.2	21.3	20.8	21.16	24.9	22.6	23.8	19.6	22.31	21.64	20.9	20.49	19.33	20.4	20.05	21.15	19.3	21.3	21.43	23.2	20.7	22.3	23.32	22.92
	10.5 day	23.2	23.3	22.7	24.2	22.89	27.3	23.8	27.1	25.18	24.32	23.87	23.58	22.9	22.89	22.55	22.47	24.32	22.63	23.35	23.65	25.25	23.65	24.45	26.41	26.61
	15.5 day	28.5	31.2	31.6	29.9	31.06	34.6	31.8	33.4	32.29	33.21	31.11	32.2	29.04	28.46	29.72	31.4	31.35	29.7	28.9	30.24	33.15	31.4	33.69	33.29	33.75
	19.5 day	32.735	33.625	35.33	31.192	34.421	40.41	34.68	35.59	38.38	38.27	31.56	32.9	30.75	29.64	31.24	32.5	32.9	31.4	32.31	30.12	39.69	35.68	39.29	37.76	38.35
Supplementary Fig.4c		mND	mHFD	mTA	mTD	mHFD+VB1
	The weight of pregnant mice at 19.5 days gestation (g)	32.735	40.41	31.56	32.5	39.69
		33.625	34.68	32.9	32.9	35.68
		35.33	35.59	30.75	31.4	39.29
		31.192	38.38	29.64	32.31	37.76
		34.421	38.27	31.24	30.12	38.35
	Mean	33.46	37.47	31.22	31.85	38.15
	SD	1.59	2.315	1.189	1.11	1.578
	P value
	mND vs. mHFD	0.0067
	mND vs. mTA	0.2211
	mND vs. mTD	0.5251
	mHFD vs. mHFD+VB1	0.9598
Supplementary Fig.4d		mND	mHFD	mTA	mTD	mHFD+VB1
	Litter size	6	7	5	5	6
		7	7	8	7	5
		6	6	8	7	7
		6	6	7	6	6
		7	7	8	7	7
	Mean	6.4	6.6	7.2	6.4	6.2
	SD	0.5477	0.5477	1.304	0.8944	0.8367
	P value
	mND vs. mHFD	0.996
	mND vs. mTA	0.6239
	mND vs. mTD	0.9999
	mHFD vs. mHFD+VB1	0.948
Supplementary Fig.4e		mND	mHFD	mTA	mTD	mHFD+VB1
	Body weight of fetuses (P0, g)	1.371	1.256	1.218	1.224	1.342
		1.328	1.289	1.236	1.242	1.263
		1.317	1.1	1.219	1.153	1.421
		1.33	1.239	1.245	1.224	1.401
		1.328	1.246	1.232	1.269	1.192
		1.363	1.1			1.271
			1.208	1.136	1.171
		1.361		1.19	1.082	1.216
		1.281	1.183	1.26	1.102	1.248
		1.15	1.277	1.217	1.064	1.337
		1.195	1.194	1.249	1.131	1.257
		1.281	1.362	1.277	1.072	1.131
		1.327	1.232	1.179	1.143
		1.179	1.194	1.241		1.221
			1.166		1.366	1.281
		1.391		1.232	1.279	1.294
		1.301	1.197	1.277	1.301	1.148
		1.234	1.253	1.258	1.232	1.215
		1.217	1.037	1.163	1.132	1.144
		1.301	0.959	1.263	1.275	1.239
		1.348	1.295	1.276	1.336
			1.037	1.233		1.321
		1.373		1.205	1.191	1.215
		1.368	1.216		1.193	1.488
		1.114	1.198	1.306	1.221	1.435
		1.245	1.18	1.237	1.232	1.387
		1.368	1.227	1.283	1.363	1.346
		1.115	1.151	1.273	1.327
			1.18	1.256		1.165
		1.45		1.154	1.232	1.145
		1.59	0.83	1.279	1.165	1.18
		1.34	1.23		1.285	1.326
		1.21	1.22	1.316	1.262	1.324
		1.18	1.42	1.292	1.201	1.288
		1.41	1.31	1.153	1.207	1.287
		1.28	1.41	1.253	1.215
			1.38	1.256
				1.189
				1.148
				1.242
	Mean	1.301	1.205	1.235	1.215	1.275
	SD	0.101	0.1213	0.04604	0.08057	0.09255
	P value
	mND vs. mHFD	0.0003
	mND vs. mTA	0.0241
	mND vs. mTD	0.0021
	mHFD vs. mHFD+VB1	0.0215
Supplementary Fig.4f		mND	mHFD	mTA	mTD	mHFD+VB1
	The total number of oocytes / section	133.286	105.8	113	111	66.4444
		76.625	108.5	126.2	85.6429	104.4
		61.4286	83.75	78	92.3846	99.4286
		124.083	104.167	84.2222	107.091	101.091
		93.0909	98.7778	99.2667	91.4286	98.1667
		71.1111	102.1	85.4	113.667	110.7
		71.4286	82.8889	121.222	109.154	82.2222
		94.5	73	143.3	111.875	90.7273
		65.7778	86.8182	129.7	144.462	74.8889
		91.375	84.8	119.625	120.231	100.091
	Mean	88.27	93.06	110	108.7	92.82
	SD	24.31	12.19	22.1	16.84	14.07
	P value
	mND vs. mHFD	0.9775
	mND vs. mTA	0.0823
	mND vs. mTD	0.1159
	mHFD vs. mHFD+VB1	0.9999
Supplementary Fig.4h		mND	mHFD	mTA	mTD	mHFD+VB1			mND	mHFD	mTA	mTD	mHFD+VB1			mND	mHFD	mTA	mTD	mHFD+VB1
	Body length of fetuses (P3, mm)	29	27.3	27.4	27.2	31.2		Body weight of fetuses (P3, g)	1.788	1.298	1.836	1.421	1.445		Diameter of the ovaries (P3, µm)	423.62	404.854	413.873	394.22	410.405
		28.5	25.1	25.7	28	29.7			1.564	1.34	1.476	1.711	2.46			451.007	387.077	400	389.017	442.335
		28.8	27.3	28.1	28.6	31.1			1.4	1.411	1.418	1.562	2.191			455.668	371.594	391.908	389.595	384.393
		29.5	28.1	27.4	26.2	26.4			2.64	1.455	1.799	1.571	1.765
		28.4	26.4	26.3	27.1	27.2			2.321	1.61	1.746	1.571	2.375			399.147	374.461	377.457	416.763	421.387
		27.2	28.4			30.5			2.33	1.361			2.249			435.857	346.935	358.959	394.798	415.029
			27.7	26.2	26.3					1.625	1.721	1.473				429.447	411.735	420.809	424.277	453.757
		27.3		27.4	26.4	28.1			1.835		1.872	1.621	1.541
		27.3	29.4	28.3	25.7	30.3			1.684	1.453	1.861	1.372	1.874			468.488	383.636	395.607	379.769	425.433
		27.9	28.3	26.2	27.3	29.4			1.481	1.625	1.832	1.375	1.772			440.518	366.433	388.439	371.676	498.555
		28.4	27.1	27.9	26.2	29.1			2.33	1.617	1.653	1.527	1.655			513.355	379.049	393.642	372.832	463.873
		27.2	28.4	27.6	26.1	26.2			2.116	1.448	1.648	1.515	1.354
		30.2	27.7	28.4	27.2				2.42	1.6	1.662	1.324				494.709	353.243	413.295	394.22	502.775
		27	26.3	27.7		25.2			2.019	1.032	1.534		1.593			404.391	399.119	388.439	411.561	419.653
			28.4		25.3	28.5				1.64		1.701	1.514			418.376	342.05	429.037	435.26	420.231
		29.6		29.2	26.5	27.1			1.682		1.679	1.602	1.514
		29.2	27.3	28.3	26.2	27.2			1.352	1.629	1.77	1.521	1.455			441.684	341.201	358.959	353.757	463.006
		30.1	27.4	29.4	26.8	28.2			1.475	1.317	1.84	1.604	1.522			417.793	393.385	365.318	399.422	421.387
		29.1	26.3	28.7	25.4	29.3			2.42	1.629	1.99	1.475	1.581			407.305	414.029	417.821	412.601	415.029
		30.2	26.3	29.7	27.1	31.2			2.032	1.583	1.87	1.617	1.833
		31.4	26.2	25.3	26.3				2.65	1.34	1.872	1.682				428.864	399.177	411.561	405.78	435.838
			27.3	25.7		26.4				1.298	1.933		1.623			455.086	337.187	394.22	416.763	423.121
		27.7		26.4	25.2	31.2			1.682		1.796	1.429	2.264			428.282	388.224	405.202	400.578	438.728
		27.1	29.5		25.4	30.5			1.352	1.476		1.127	2.223
		28.8	26.5	25.5	25.3	27.1			1.475	1.328	1.54	1.228	1.736			442.266	415.176	436.59	406.936	436.994
		30.1	28.5	25.7	24.1	29.2			2.42	1.721	1.79	1.256	2.115			444.597	386.503	468.786	457.225	446.243
		27.7	25.6	26.7	25.8	29.4			2.032	1.539	1.73	1.402	2.045			445.18	336.613	383.815	394.22	391.908
		32.5	28.1	27.8	22.2				2.65	1.64	1.8	1.189
			25.4	26.4		27.2				1.658	1.67		1.572			408.47	388.224	411.561	366.474	380.925
		27.3		29.3	25.8	28.4			1.91		1.68	1.332	1.765			422.455	403.707	442.775	408.092	400.578
		28.7	24.2	26.2	25.3	29.1			1.79	1.67	1.51	2.034	1.734			444.597	440.407	405.202	387.861	406.358
		28.1	26.1		29	30.7			1.79	1.52		1.765	1.657
		30.8	25.3	27.1	26.1	28.2			1.9	1.85	1.74	1.954	1.503			407.305	380.769	446.243	424.277	409.827
		30.4	26.4	26.6	26.2	27.1			1.9	1.47	1.62	1.387	1.892			412.028	413.455	376.301	350.867	435.838
		30.1	27.2	27.7	30.4	29.3			1.31	1.97	1.54	1.599	1.974			453.935	430.659	368.324	376.936	422.543
		31.2	26.3	25.3	27.4				1.45	1.8	1.77	1.692			Mean	436.8	384.8	402.4	397.6	429.1
			24.7	24.4						1.61	1.79				SD	26.72	28.56	27.39	24.18	29.39
				24.6							1.83				P value
				25.4							1.68				mND vs. mHFD	1.19653e-09
				27.4							1.75				mND vs. mTA	8.27097e-05
	Mean	28.96	26.98	27.04	26.38	28.7		Mean	1.915	1.532	1.729	1.52	1.8		mND vs. mTD	5.29916e-06
	SD	1.442	1.303	1.389	1.459	1.686		SD	0.4433	0.1865	0.1327	0.2027	0.3048		mHFD vs. mHFD+VB1	2.14823e-07
	P value							P value
	mND vs. mHFD	1.69735e-06						mND vs. mHFD	3.63879e-07
	mND vs. mTA	2.02016e-06						mND vs. mTA	0.0391
	mND vs. mTD	4.04949e-10						mND vs. mTD	1.81288e-07
	mHFD vs. mHFD+VB1	5.32545e-05						mHFD vs. mHFD+VB1	0.0008

[truncated: 6 more sheets: Supplementary Fig.5, Supplementary Fig.6, Supplementary Fig.8, Supplementary Fig.9, Supplementary Fig.10, Supplementary Fig.12]
